# Supplementary material for: Modeled health economic and equity impact on dental caries and health outcomes from a 20% sugar sweetened beverages tax in Australia
Source: Health Econ. 2023 Jul 21;32(11):2568–82. doi: 10.1002/hec.4739 (PMC10946924; doi:10.1002/hec.4739)
Supplement: Supplementary file 2 — Supplementary Material [file HEC-32-2568-s002.xlsx]

## Sheet: 2019_Mortality
location_id	location_name	sex_id	sex_name	age_group_id	age_group_name	year_id	measure_id	measure_name	metric_id	metric_name	val	upper	lower
71	Australia	1	male	28	<1 year	2019	44	Population	1	Number	156100	170148	143023
71	Australia	1	male	49	1	2019	44	Population	1	Number	156093	170142	143018
71	Australia	1	male	50	2	2019	44	Population	1	Number	157869	172077	144645
71	Australia	1	male	51	3	2019	44	Population	1	Number	157859	172066	144635
71	Australia	1	male	52	4	2019	44	Population	1	Number	155672	169682	142632
71	Australia	1	male	53	5	2019	44	Population	1	Number	155848	169874	142793
71	Australia	1	male	54	6	2019	44	Population	1	Number	159773	174152	146389
71	Australia	1	male	55	7	2019	44	Population	1	Number	160222	174641	146800
71	Australia	1	male	56	8	2019	44	Population	1	Number	157884	172093	144658
71	Australia	1	male	57	9	2019	44	Population	1	Number	157968	172185	144735
71	Australia	1	male	58	10	2019	44	Population	1	Number	159606	173970	146236
71	Australia	1	male	59	11	2019	44	Population	1	Number	161010	175501	147523
71	Australia	1	male	60	12	2019	44	Population	1	Number	160151	174564	146735
71	Australia	1	male	61	13	2019	44	Population	1	Number	153707	167540	140831
71	Australia	1	male	62	14	2019	44	Population	1	Number	147916	161228	135525
71	Australia	1	male	63	15	2019	44	Population	1	Number	146167	159321	133922
71	Australia	1	male	64	16	2019	44	Population	1	Number	145154	158218	132995
71	Australia	1	male	65	17	2019	44	Population	1	Number	144859	157896	132724
71	Australia	1	male	66	18	2019	44	Population	1	Number	147124	160365	134800
71	Australia	1	male	67	19	2019	44	Population	1	Number	149681	163152	137143
71	Australia	1	male	68	20	2019	44	Population	1	Number	153243	167034	140406
71	Australia	1	male	69	21	2019	44	Population	1	Number	157117	171257	143956
71	Australia	1	male	70	22	2019	44	Population	1	Number	161045	175539	147555
71	Australia	1	male	71	23	2019	44	Population	1	Number	165358	180240	151506
71	Australia	1	male	72	24	2019	44	Population	1	Number	169603	184867	155396
71	Australia	1	male	73	25	2019	44	Population	1	Number	170345	185676	156075
71	Australia	1	male	74	26	2019	44	Population	1	Number	171590	187032	157216
71	Australia	1	male	75	27	2019	44	Population	1	Number	172956	188521	158467
71	Australia	1	male	76	28	2019	44	Population	1	Number	175815	191638	161087
71	Australia	1	male	77	29	2019	44	Population	1	Number	177774	193773	162882
71	Australia	1	male	78	30	2019	44	Population	1	Number	176886	192806	162069
71	Australia	1	male	79	31	2019	44	Population	1	Number	174911	190652	160258
71	Australia	1	male	80	32	2019	44	Population	1	Number	176086	191933	161335
71	Australia	1	male	81	33	2019	44	Population	1	Number	178280	194325	163346
71	Australia	1	male	82	34	2019	44	Population	1	Number	178374	194428	163432
71	Australia	1	male	83	35	2019	44	Population	1	Number	177719	193714	162832
71	Australia	1	male	84	36	2019	44	Population	1	Number	178363	194416	163422
71	Australia	1	male	85	37	2019	44	Population	1	Number	173805	189448	159246
71	Australia	1	male	86	38	2019	44	Population	1	Number	169695	184967	155480
71	Australia	1	male	87	39	2019	44	Population	1	Number	162635	177272	149011
71	Australia	1	male	88	40	2019	44	Population	1	Number	158841	173136	145535
71	Australia	1	male	89	41	2019	44	Population	1	Number	154709	168633	141749
71	Australia	1	male	90	42	2019	44	Population	1	Number	154778	168708	141813
71	Australia	1	male	91	43	2019	44	Population	1	Number	153519	167335	140659
71	Australia	1	male	92	44	2019	44	Population	1	Number	154666	168586	141710
71	Australia	1	male	93	45	2019	44	Population	1	Number	157996	172216	144761
71	Australia	1	male	94	46	2019	44	Population	1	Number	160809	175281	147338
71	Australia	1	male	95	47	2019	44	Population	1	Number	166938	181962	152954
71	Australia	1	male	96	48	2019	44	Population	1	Number	169018	184229	154859
71	Australia	1	male	97	49	2019	44	Population	1	Number	159073	173389	145748
71	Australia	1	male	98	50	2019	44	Population	1	Number	156273	170337	143182
71	Australia	1	male	99	51	2019	44	Population	1	Number	150284	163810	137695
71	Australia	1	male	100	52	2019	44	Population	1	Number	147183	160430	134854
71	Australia	1	male	101	53	2019	44	Population	1	Number	146498	159682	134226
71	Australia	1	male	102	54	2019	44	Population	1	Number	146279	159443	134025
71	Australia	1	male	103	55	2019	44	Population	1	Number	150490	164034	137884
71	Australia	1	male	104	56	2019	44	Population	1	Number	151946	165621	139218
71	Australia	1	male	105	57	2019	44	Population	1	Number	150500	164045	137893
71	Australia	1	male	106	58	2019	44	Population	1	Number	149225	162655	136725
71	Australia	1	male	107	59	2019	44	Population	1	Number	142750	155597	130792
71	Australia	1	male	108	60	2019	44	Population	1	Number	139765	152344	128057
71	Australia	1	male	109	61	2019	44	Population	1	Number	136034	148276	124638
71	Australia	1	male	110	62	2019	44	Population	1	Number	132648	144586	121536
71	Australia	1	male	111	63	2019	44	Population	1	Number	131571	143412	120549
71	Australia	1	male	112	64	2019	44	Population	1	Number	126062	137408	115502
71	Australia	1	male	113	65	2019	44	Population	1	Number	121878	132847	111668
71	Australia	1	male	114	66	2019	44	Population	1	Number	121036	131929	110897
71	Australia	1	male	115	67	2019	44	Population	1	Number	117153	127696	107339
71	Australia	1	male	116	68	2019	44	Population	1	Number	115710	126124	106017
71	Australia	1	male	117	69	2019	44	Population	1	Number	112906	123067	103448
71	Australia	1	male	118	70	2019	44	Population	1	Number	108852	118649	99733.7
71	Australia	1	male	119	71	2019	44	Population	1	Number	109068	118884	99931.5
71	Australia	1	male	120	72	2019	44	Population	1	Number	113218	123407	103734
71	Australia	1	male	121	73	2019	44	Population	1	Number	93546.4	101965	85710.1
71	Australia	1	male	122	74	2019	44	Population	1	Number	86927.6	94750.8	79645.7
71	Australia	1	male	123	75	2019	44	Population	1	Number	82165.2	89559.9	75282.3
71	Australia	1	male	124	76	2019	44	Population	1	Number	72228	78728.3	66177.5
71	Australia	1	male	125	77	2019	44	Population	1	Number	69314.6	75552.7	63508.1
71	Australia	1	male	126	78	2019	44	Population	1	Number	63567.3	69288.2	58242.3
71	Australia	1	male	127	79	2019	44	Population	1	Number	58871.3	64169.6	53939.7
71	Australia	1	male	128	80	2019	44	Population	1	Number	54506.9	59412.4	49940.9
71	Australia	1	male	129	81	2019	44	Population	1	Number	49826.4	54310.6	45652.4
71	Australia	1	male	130	82	2019	44	Population	1	Number	45657.7	49766.7	41832.9
71	Australia	1	male	131	83	2019	44	Population	1	Number	41445.1	45175.1	37973.3
71	Australia	1	male	132	84	2019	44	Population	1	Number	35461.1	38652.5	32490.5
71	Australia	1	male	133	85	2019	44	Population	1	Number	32078	34965	29390.9
71	Australia	1	male	134	86	2019	44	Population	1	Number	28587	31159.7	26192.2
71	Australia	1	male	135	87	2019	44	Population	1	Number	24955	27200.9	22864.5
71	Australia	1	male	136	88	2019	44	Population	1	Number	22706.5	24750.1	20804.4
71	Australia	1	male	137	89	2019	44	Population	1	Number	19140	20862.6	17536.7
71	Australia	1	male	138	90	2019	44	Population	1	Number	15896.9	17327.6	14565.2
71	Australia	1	male	139	91	2019	44	Population	1	Number	13075.8	14252.6	11980.4
71	Australia	1	male	140	92	2019	44	Population	1	Number	10210.3	11129.2	9354.99
71	Australia	1	male	141	93	2019	44	Population	1	Number	8101.91	8831.07	7423.22
71	Australia	1	male	142	94	2019	44	Population	1	Number	5919.32	6452.05	5423.46
71	Australia	1	male	235	95 plus	2019	44	Population	1	Number	13251.5	14444.1	12141.4
71	Australia	2	female	28	<1 year	2019	44	Population	1	Number	147879	161187	135491
71	Australia	2	female	49	1	2019	44	Population	1	Number	147799	161100	135418
71	Australia	2	female	50	2	2019	44	Population	1	Number	149550	163009	137022
71	Australia	2	female	51	3	2019	44	Population	1	Number	149420	162867	136903
71	Australia	2	female	52	4	2019	44	Population	1	Number	147343	160604	135000
71	Australia	2	female	53	5	2019	44	Population	1	Number	147636	160923	135268
71	Australia	2	female	54	6	2019	44	Population	1	Number	151549	165189	138854
71	Australia	2	female	55	7	2019	44	Population	1	Number	151893	165563	139169
71	Australia	2	female	56	8	2019	44	Population	1	Number	150090	163598	137517
71	Australia	2	female	57	9	2019	44	Population	1	Number	150212	163731	137629
71	Australia	2	female	58	10	2019	44	Population	1	Number	151361	164983	138682
71	Australia	2	female	59	11	2019	44	Population	1	Number	152730	166475	139935
71	Australia	2	female	60	12	2019	44	Population	1	Number	151273	164887	138601
71	Australia	2	female	61	13	2019	44	Population	1	Number	145366	158448	133188
71	Australia	2	female	62	14	2019	44	Population	1	Number	139394	151939	127717
71	Australia	2	female	63	15	2019	44	Population	1	Number	137530	149908	126009
71	Australia	2	female	64	16	2019	44	Population	1	Number	137929	150343	126375
71	Australia	2	female	65	17	2019	44	Population	1	Number	138032	150454	126469
71	Australia	2	female	66	18	2019	44	Population	1	Number	139912	152504	128192
71	Australia	2	female	67	19	2019	44	Population	1	Number	144105	157074	132034
71	Australia	2	female	68	20	2019	44	Population	1	Number	147920	161232	135528
71	Australia	2	female	69	21	2019	44	Population	1	Number	151200	164808	138534
71	Australia	2	female	70	22	2019	44	Population	1	Number	156099	170147	143023
71	Australia	2	female	71	23	2019	44	Population	1	Number	160420	174857	146982
71	Australia	2	female	72	24	2019	44	Population	1	Number	165633	180540	151758
71	Australia	2	female	73	25	2019	44	Population	1	Number	168155	183288	154069
71	Australia	2	female	74	26	2019	44	Population	1	Number	172639	188176	158177
71	Australia	2	female	75	27	2019	44	Population	1	Number	176146	191998	161390
71	Australia	2	female	76	28	2019	44	Population	1	Number	181371	197694	166178
71	Australia	2	female	77	29	2019	44	Population	1	Number	183568	200089	168191
71	Australia	2	female	78	30	2019	44	Population	1	Number	183340	199840	167982
71	Australia	2	female	79	31	2019	44	Population	1	Number	181329	197648	166139
71	Australia	2	female	80	32	2019	44	Population	1	Number	181950	198325	166708
71	Australia	2	female	81	33	2019	44	Population	1	Number	183977	200535	168565
71	Australia	2	female	82	34	2019	44	Population	1	Number	184139	200711	168714
71	Australia	2	female	83	35	2019	44	Population	1	Number	182551	198980	167259
71	Australia	2	female	84	36	2019	44	Population	1	Number	181767	198125	166540
71	Australia	2	female	85	37	2019	44	Population	1	Number	176205	192063	161444
71	Australia	2	female	86	38	2019	44	Population	1	Number	171821	187285	157428
71	Australia	2	female	87	39	2019	44	Population	1	Number	164762	179590	150960
71	Australia	2	female	88	40	2019	44	Population	1	Number	161801	176363	148247
71	Australia	2	female	89	41	2019	44	Population	1	Number	157741	171937	144527
71	Australia	2	female	90	42	2019	44	Population	1	Number	158047	172271	144807
71	Australia	2	female	91	43	2019	44	Population	1	Number	157138	171280	143975
71	Australia	2	female	92	44	2019	44	Population	1	Number	158931	173234	145617
71	Australia	2	female	93	45	2019	44	Population	1	Number	162774	177423	149138
71	Australia	2	female	94	46	2019	44	Population	1	Number	167211	182259	153204
71	Australia	2	female	95	47	2019	44	Population	1	Number	174115	189785	159530
71	Australia	2	female	96	48	2019	44	Population	1	Number	177897	193908	162995
71	Australia	2	female	97	49	2019	44	Population	1	Number	165427	180315	151570
71	Australia	2	female	98	50	2019	44	Population	1	Number	163752	178489	150035
71	Australia	2	female	99	51	2019	44	Population	1	Number	156105	170154	143028
71	Australia	2	female	100	52	2019	44	Population	1	Number	152970	166737	140156
71	Australia	2	female	101	53	2019	44	Population	1	Number	151901	165572	139176
71	Australia	2	female	102	54	2019	44	Population	1	Number	152276	165981	139520
71	Australia	2	female	103	55	2019	44	Population	1	Number	156332	170402	143236
71	Australia	2	female	104	56	2019	44	Population	1	Number	158441	172700	145168
71	Australia	2	female	105	57	2019	44	Population	1	Number	156784	170894	143650
71	Australia	2	female	106	58	2019	44	Population	1	Number	156787	170897	143653
71	Australia	2	female	107	59	2019	44	Population	1	Number	151306	164924	138632
71	Australia	2	female	108	60	2019	44	Population	1	Number	147795	161096	135414
71	Australia	2	female	109	61	2019	44	Population	1	Number	144962	158008	132818
71	Australia	2	female	110	62	2019	44	Population	1	Number	140985	153674	129175
71	Australia	2	female	111	63	2019	44	Population	1	Number	138827	151321	127197
71	Australia	2	female	112	64	2019	44	Population	1	Number	134736	146862	123450
71	Australia	2	female	113	65	2019	44	Population	1	Number	131140	142943	120155
71	Australia	2	female	114	66	2019	44	Population	1	Number	129841	141526	118964
71	Australia	2	female	115	67	2019	44	Population	1	Number	124394	135589	113973
71	Australia	2	female	116	68	2019	44	Population	1	Number	123738	134874	113372
71	Australia	2	female	117	69	2019	44	Population	1	Number	120382	131216	110298
71	Australia	2	female	118	70	2019	44	Population	1	Number	116069	126515	106346
71	Australia	2	female	119	71	2019	44	Population	1	Number	115118	125479	105475
71	Australia	2	female	120	72	2019	44	Population	1	Number	119917	130710	109872
71	Australia	2	female	121	73	2019	44	Population	1	Number	99018.4	107930	90723.7
71	Australia	2	female	122	74	2019	44	Population	1	Number	93614.1	102039	85772.1
71	Australia	2	female	123	75	2019	44	Population	1	Number	89247.5	97279.5	81771.3
71	Australia	2	female	124	76	2019	44	Population	1	Number	79604.8	86769	72936.3
71	Australia	2	female	125	77	2019	44	Population	1	Number	76426.4	83304.6	70024.2
71	Australia	2	female	126	78	2019	44	Population	1	Number	71506	77941.3	65515.9
71	Australia	2	female	127	79	2019	44	Population	1	Number	66832.5	72847.3	61234
71	Australia	2	female	128	80	2019	44	Population	1	Number	63735.3	69471.3	58396.2
71	Australia	2	female	129	81	2019	44	Population	1	Number	59731	65106.6	54727.3
71	Australia	2	female	130	82	2019	44	Population	1	Number	55979.4	61017.4	51290
71	Australia	2	female	131	83	2019	44	Population	1	Number	52306.5	57014	47924.8
71	Australia	2	female	132	84	2019	44	Population	1	Number	46522.9	50709.9	42625.7
71	Australia	2	female	133	85	2019	44	Population	1	Number	42811.4	46664.3	39225.1
71	Australia	2	female	134	86	2019	44	Population	1	Number	40059.7	43665	36703.9
71	Australia	2	female	135	87	2019	44	Population	1	Number	35944.8	39179.8	32933.8
71	Australia	2	female	136	88	2019	44	Population	1	Number	34806.4	37938.9	31890.7
71	Australia	2	female	137	89	2019	44	Population	1	Number	30269.1	32993.2	27733.5
71	Australia	2	female	138	90	2019	44	Population	1	Number	26547.8	28937.1	24324
71	Australia	2	female	139	91	2019	44	Population	1	Number	23174.9	25260.6	21233.5
71	Australia	2	female	140	92	2019	44	Population	1	Number	19156.2	20880.2	17551.5
71	Australia	2	female	141	93	2019	44	Population	1	Number	16194.4	17651.8	14837.8
71	Australia	2	female	142	94	2019	44	Population	1	Number	12739.6	13886.2	11672.4
71	Australia	2	female	235	95 plus	2019	44	Population	1	Number	32867.8	35825.8	30114.5
71	Australia	3	both	28	<1 year	2019	44	Population	1	Number	303978	331336	278514
71	Australia	3	both	49	1	2019	44	Population	1	Number	303892	331242	278435
71	Australia	3	both	50	2	2019	44	Population	1	Number	307419	335086	281667
71	Australia	3	both	51	3	2019	44	Population	1	Number	307279	334933	281538
71	Australia	3	both	52	4	2019	44	Population	1	Number	303015	330286	277632
71	Australia	3	both	53	5	2019	44	Population	1	Number	303484	330797	278061
71	Australia	3	both	54	6	2019	44	Population	1	Number	311322	339341	285243
71	Australia	3	both	55	7	2019	44	Population	1	Number	312114	340204	285969
71	Australia	3	both	56	8	2019	44	Population	1	Number	307974	335691	282176
71	Australia	3	both	57	9	2019	44	Population	1	Number	308181	335916	282364
71	Australia	3	both	58	10	2019	44	Population	1	Number	310968	338954	284918
71	Australia	3	both	59	11	2019	44	Population	1	Number	313740	341976	287458
71	Australia	3	both	60	12	2019	44	Population	1	Number	311424	339451	285336
71	Australia	3	both	61	13	2019	44	Population	1	Number	299073	325988	274019
71	Australia	3	both	62	14	2019	44	Population	1	Number	287309	313166	263241
71	Australia	3	both	63	15	2019	44	Population	1	Number	283697	309229	259932
71	Australia	3	both	64	16	2019	44	Population	1	Number	283083	308560	259370
71	Australia	3	both	65	17	2019	44	Population	1	Number	282890	308350	259193
71	Australia	3	both	66	18	2019	44	Population	1	Number	287036	312869	262991
71	Australia	3	both	67	19	2019	44	Population	1	Number	293787	320227	269176
71	Australia	3	both	68	20	2019	44	Population	1	Number	301162	328266	275934
71	Australia	3	both	69	21	2019	44	Population	1	Number	308317	336065	282490
71	Australia	3	both	70	22	2019	44	Population	1	Number	317144	345687	290577
71	Australia	3	both	71	23	2019	44	Population	1	Number	325778	355097	298487
71	Australia	3	both	72	24	2019	44	Population	1	Number	335236	365407	307154
71	Australia	3	both	73	25	2019	44	Population	1	Number	338500	368964	310144
71	Australia	3	both	74	26	2019	44	Population	1	Number	344229	375208	315393
71	Australia	3	both	75	27	2019	44	Population	1	Number	349101	380520	319857
71	Australia	3	both	76	28	2019	44	Population	1	Number	357186	389332	327265
71	Australia	3	both	77	29	2019	44	Population	1	Number	361342	393862	331073
71	Australia	3	both	78	30	2019	44	Population	1	Number	360226	392646	330050
71	Australia	3	both	79	31	2019	44	Population	1	Number	356240	388300	326398
71	Australia	3	both	80	32	2019	44	Population	1	Number	358036	390258	328043
71	Australia	3	both	81	33	2019	44	Population	1	Number	362257	394859	331911
71	Australia	3	both	82	34	2019	44	Population	1	Number	362514	395139	332146
71	Australia	3	both	83	35	2019	44	Population	1	Number	360270	392694	330091
71	Australia	3	both	84	36	2019	44	Population	1	Number	360130	392541	329962
71	Australia	3	both	85	37	2019	44	Population	1	Number	350010	381510	320690
71	Australia	3	both	86	38	2019	44	Population	1	Number	341516	372252	312908
71	Australia	3	both	87	39	2019	44	Population	1	Number	327397	356862	299971
71	Australia	3	both	88	40	2019	44	Population	1	Number	320642	349499	293782
71	Australia	3	both	89	41	2019	44	Population	1	Number	312450	340570	286277
71	Australia	3	both	90	42	2019	44	Population	1	Number	312825	340979	286620
71	Australia	3	both	91	43	2019	44	Population	1	Number	310657	338616	284634
71	Australia	3	both	92	44	2019	44	Population	1	Number	313597	341820	287328
71	Australia	3	both	93	45	2019	44	Population	1	Number	320770	349639	293899
71	Australia	3	both	94	46	2019	44	Population	1	Number	328019	357540	300541
71	Australia	3	both	95	47	2019	44	Population	1	Number	341053	371747	312483
71	Australia	3	both	96	48	2019	44	Population	1	Number	346915	378137	317854
71	Australia	3	both	97	49	2019	44	Population	1	Number	324500	353705	297317
71	Australia	3	both	98	50	2019	44	Population	1	Number	320025	348826	293217
71	Australia	3	both	99	51	2019	44	Population	1	Number	306390	333964	280724
71	Australia	3	both	100	52	2019	44	Population	1	Number	300153	327166	275009
71	Australia	3	both	101	53	2019	44	Population	1	Number	298399	325254	273402
71	Australia	3	both	102	54	2019	44	Population	1	Number	298555	325424	273545
71	Australia	3	both	103	55	2019	44	Population	1	Number	306822	334436	281120
71	Australia	3	both	104	56	2019	44	Population	1	Number	310387	338321	284386
71	Australia	3	both	105	57	2019	44	Population	1	Number	307284	334939	281543
71	Australia	3	both	106	58	2019	44	Population	1	Number	306012	333552	280378
71	Australia	3	both	107	59	2019	44	Population	1	Number	294057	320521	269424
71	Australia	3	both	108	60	2019	44	Population	1	Number	287560	313439	263471
71	Australia	3	both	109	61	2019	44	Population	1	Number	280995	306284	257457
71	Australia	3	both	110	62	2019	44	Population	1	Number	273633	298259	250711
71	Australia	3	both	111	63	2019	44	Population	1	Number	270398	294733	247747
71	Australia	3	both	112	64	2019	44	Population	1	Number	260799	284270	238952
71	Australia	3	both	113	65	2019	44	Population	1	Number	253018	275789	231823
71	Australia	3	both	114	66	2019	44	Population	1	Number	250877	273455	229861
71	Australia	3	both	115	67	2019	44	Population	1	Number	241546	263285	221312
71	Australia	3	both	116	68	2019	44	Population	1	Number	239448	260998	219389
71	Australia	3	both	117	69	2019	44	Population	1	Number	233288	254283	213746
71	Australia	3	both	118	70	2019	44	Population	1	Number	224921	245163	206079
71	Australia	3	both	119	71	2019	44	Population	1	Number	224186	244363	205407
71	Australia	3	both	120	72	2019	44	Population	1	Number	233135	254117	213606
71	Australia	3	both	121	73	2019	44	Population	1	Number	192565	209895	176434
71	Australia	3	both	122	74	2019	44	Population	1	Number	180542	196790	165418
71	Australia	3	both	123	75	2019	44	Population	1	Number	171413	186839	157054
71	Australia	3	both	124	76	2019	44	Population	1	Number	151833	165497	139114
71	Australia	3	both	125	77	2019	44	Population	1	Number	145741	158857	133532
71	Australia	3	both	126	78	2019	44	Population	1	Number	135073	147229	123758
71	Australia	3	both	127	79	2019	44	Population	1	Number	125704	137017	115174
71	Australia	3	both	128	80	2019	44	Population	1	Number	118242	128884	108337
71	Australia	3	both	129	81	2019	44	Population	1	Number	109557	119417	100380
71	Australia	3	both	130	82	2019	44	Population	1	Number	101637	110784	93123
71	Australia	3	both	131	83	2019	44	Population	1	Number	93751.6	102189	85898.1
71	Australia	3	both	132	84	2019	44	Population	1	Number	81984	89362.3	75116.2
71	Australia	3	both	133	85	2019	44	Population	1	Number	74889.4	81629.2	68615.9
71	Australia	3	both	134	86	2019	44	Population	1	Number	68646.7	74824.7	62896.2
71	Australia	3	both	135	87	2019	44	Population	1	Number	60899.8	66380.7	55798.3
71	Australia	3	both	136	88	2019	44	Population	1	Number	57512.9	62688.9	52695.1
71	Australia	3	both	137	89	2019	44	Population	1	Number	49409.1	53855.8	45270.1
71	Australia	3	both	138	90	2019	44	Population	1	Number	42444.7	46264.6	38889.2
71	Australia	3	both	139	91	2019	44	Population	1	Number	36250.7	39513.1	33214
71	Australia	3	both	140	92	2019	44	Population	1	Number	29366.5	32009.4	26906.5
71	Australia	3	both	141	93	2019	44	Population	1	Number	24296.3	26482.9	22261
71	Australia	3	both	142	94	2019	44	Population	1	Number	18659	20338.2	17095.9
71	Australia	3	both	235	95 plus	2019	44	Population	1	Number	46119.3	50269.9	42255.9

## Sheet: 2019_Prevalence
measure_id	measure_name	location_id	location_name	sex_id	sex_name	age_id	age_name	cause_id	cause_name	metric_id	metric_name	year	val	upper	lower
5	Prevalence	71	Australia	1	Male	30	80 to 84	682	Caries of permanent teeth	2	Percent	2019	0.258731	0.380747	0.15744
5	Prevalence	71	Australia	2	Female	30	80 to 84	682	Caries of permanent teeth	2	Percent	2019	0.264315	0.391549	0.161371
5	Prevalence	71	Australia	1	Male	31	85 to 89	682	Caries of permanent teeth	2	Percent	2019	0.224092	0.346909	0.137628
5	Prevalence	71	Australia	2	Female	31	85 to 89	682	Caries of permanent teeth	2	Percent	2019	0.223689	0.342334	0.135085
5	Prevalence	71	Australia	1	Male	32	90 to 94	682	Caries of permanent teeth	2	Percent	2019	0.186018	0.294984	0.104852
5	Prevalence	71	Australia	2	Female	32	90 to 94	682	Caries of permanent teeth	2	Percent	2019	0.181507	0.285491	0.0999233
5	Prevalence	71	Australia	1	Male	235	95 plus	682	Caries of permanent teeth	2	Percent	2019	0.141518	0.246059	0.0738834
5	Prevalence	71	Australia	2	Female	235	95 plus	682	Caries of permanent teeth	2	Percent	2019	0.136089	0.239034	0.0730659
5	Prevalence	71	Australia	1	Male	5	1 to 4	684	Edentulism	2	Percent	2019	0	0	0
5	Prevalence	71	Australia	2	Female	5	1 to 4	684	Edentulism	2	Percent	2019	0	0	0
5	Prevalence	71	Australia	1	Male	6	5 to 9	684	Edentulism	2	Percent	2019	0	0	0
5	Prevalence	71	Australia	2	Female	6	5 to 9	684	Edentulism	2	Percent	2019	0	0	0
5	Prevalence	71	Australia	1	Male	7	10 to 14	684	Edentulism	2	Percent	2019	0	0	0
5	Prevalence	71	Australia	2	Female	7	10 to 14	684	Edentulism	2	Percent	2019	0	0	0
5	Prevalence	71	Australia	1	Male	8	15 to 19	684	Edentulism	2	Percent	2019	0	0	0
5	Prevalence	71	Australia	2	Female	8	15 to 19	684	Edentulism	2	Percent	2019	0	0	0
5	Prevalence	71	Australia	1	Male	9	20 to 24	684	Edentulism	2	Percent	2019	0.00378544	0.0078282	0.00134179
5	Prevalence	71	Australia	2	Female	9	20 to 24	684	Edentulism	2	Percent	2019	0.00525239	0.0101741	0.00218519
5	Prevalence	71	Australia	1	Male	10	25 to 29	684	Edentulism	2	Percent	2019	0.00986343	0.0169839	0.00517843
5	Prevalence	71	Australia	2	Female	10	25 to 29	684	Edentulism	2	Percent	2019	0.0143632	0.0234007	0.00837033
5	Prevalence	71	Australia	1	Male	11	30 to 34	684	Edentulism	2	Percent	2019	0.018109	0.0301443	0.0103872
5	Prevalence	71	Australia	2	Female	11	30 to 34	684	Edentulism	2	Percent	2019	0.0266674	0.0428423	0.0161169
5	Prevalence	71	Australia	1	Male	12	35 to 39	684	Edentulism	2	Percent	2019	0.0263148	0.0423577	0.0156034
5	Prevalence	71	Australia	2	Female	12	35 to 39	684	Edentulism	2	Percent	2019	0.0378461	0.0599372	0.023704
5	Prevalence	71	Australia	1	Male	13	40 to 44	684	Edentulism	2	Percent	2019	0.0364563	0.0565422	0.0219601
5	Prevalence	71	Australia	2	Female	13	40 to 44	684	Edentulism	2	Percent	2019	0.0500002	0.0741721	0.0312201
5	Prevalence	71	Australia	1	Male	14	45 to 49	684	Edentulism	2	Percent	2019	0.0521012	0.075969	0.0340109
5	Prevalence	71	Australia	2	Female	14	45 to 49	684	Edentulism	2	Percent	2019	0.0689839	0.0994314	0.0459144
5	Prevalence	71	Australia	1	Male	15	50 to 54	684	Edentulism	2	Percent	2019	0.0779035	0.106726	0.0509302
5	Prevalence	71	Australia	2	Female	15	50 to 54	684	Edentulism	2	Percent	2019	0.10586	0.145958	0.0702118
5	Prevalence	71	Australia	1	Male	16	55 to 59	684	Edentulism	2	Percent	2019	0.119045	0.16632	0.0836005
5	Prevalence	71	Australia	2	Female	16	55 to 59	684	Edentulism	2	Percent	2019	0.172614	0.239008	0.119391
5	Prevalence	71	Australia	1	Male	17	60 to 64	684	Edentulism	2	Percent	2019	0.178704	0.259054	0.128618
5	Prevalence	71	Australia	2	Female	17	60 to 64	684	Edentulism	2	Percent	2019	0.26693	0.376274	0.193867
5	Prevalence	71	Australia	1	Male	18	65 to 69	684	Edentulism	2	Percent	2019	0.24897	0.3494	0.173391
5	Prevalence	71	Australia	2	Female	18	65 to 69	684	Edentulism	2	Percent	2019	0.368139	0.492248	0.261739
5	Prevalence	71	Australia	1	Male	19	70 to 74	684	Edentulism	2	Percent	2019	0.310257	0.420254	0.217243
5	Prevalence	71	Australia	2	Female	19	70 to 74	684	Edentulism	2	Percent	2019	0.449957	0.567387	0.322307
5	Prevalence	71	Australia	1	Male	20	75 to 79	684	Edentulism	2	Percent	2019	0.349061	0.453429	0.25379
5	Prevalence	71	Australia	2	Female	20	75 to 79	684	Edentulism	2	Percent	2019	0.497737	0.614657	0.369885
5	Prevalence	71	Australia	1	Male	30	80 to 84	684	Edentulism	2	Percent	2019	0.365854	0.471137	0.265308
5	Prevalence	71	Australia	2	Female	30	80 to 84	684	Edentulism	2	Percent	2019	0.514705	0.63124	0.385395
5	Prevalence	71	Australia	1	Male	31	85 to 89	684	Edentulism	2	Percent	2019	0.370013	0.479744	0.273309
5	Prevalence	71	Australia	2	Female	31	85 to 89	684	Edentulism	2	Percent	2019	0.513338	0.629333	0.387292
5	Prevalence	71	Australia	1	Male	32	90 to 94	684	Edentulism	2	Percent	2019	0.372075	0.483044	0.279478
5	Prevalence	71	Australia	2	Female	32	90 to 94	684	Edentulism	2	Percent	2019	0.506348	0.625708	0.388681
5	Prevalence	71	Australia	1	Male	235	95 plus	684	Edentulism	2	Percent	2019	0.379875	0.491332	0.274339
5	Prevalence	71	Australia	2	Female	235	95 plus	684	Edentulism	2	Percent	2019	0.503168	0.622995	0.376452
5	Prevalence	71	Australia	1	Male	5	1 to 4	681	Caries of deciduous teeth	2	Percent	2019	0.566314	0.760476	0.326611
5	Prevalence	71	Australia	2	Female	5	1 to 4	681	Caries of deciduous teeth	2	Percent	2019	0.556457	0.752912	0.322061
5	Prevalence	71	Australia	1	Male	6	5 to 9	681	Caries of deciduous teeth	2	Percent	2019	0.481591	0.638562	0.346957
5	Prevalence	71	Australia	2	Female	6	5 to 9	681	Caries of deciduous teeth	2	Percent	2019	0.467626	0.643944	0.321753
5	Prevalence	71	Australia	1	Male	7	10 to 14	681	Caries of deciduous teeth	2	Percent	2019	0.0278065	0.0557275	0.00521812
5	Prevalence	71	Australia	2	Female	7	10 to 14	681	Caries of deciduous teeth	2	Percent	2019	0.0254759	0.0512542	0.00413687
5	Prevalence	71	Australia	1	Male	8	15 to 19	681	Caries of deciduous teeth	2	Percent	2019	0	0	0
5	Prevalence	71	Australia	2	Female	8	15 to 19	681	Caries of deciduous teeth	2	Percent	2019	0	0	0
5	Prevalence	71	Australia	1	Male	9	20 to 24	681	Caries of deciduous teeth	2	Percent	2019	0	0	0
5	Prevalence	71	Australia	2	Female	9	20 to 24	681	Caries of deciduous teeth	2	Percent	2019	0	0	0
5	Prevalence	71	Australia	1	Male	10	25 to 29	681	Caries of deciduous teeth	2	Percent	2019	0	0	0
5	Prevalence	71	Australia	2	Female	10	25 to 29	681	Caries of deciduous teeth	2	Percent	2019	0	0	0
5	Prevalence	71	Australia	1	Male	11	30 to 34	681	Caries of deciduous teeth	2	Percent	2019	0	0	0
5	Prevalence	71	Australia	2	Female	11	30 to 34	681	Caries of deciduous teeth	2	Percent	2019	0	0	0
5	Prevalence	71	Australia	1	Male	12	35 to 39	681	Caries of deciduous teeth	2	Percent	2019	0	0	0
5	Prevalence	71	Australia	2	Female	12	35 to 39	681	Caries of deciduous teeth	2	Percent	2019	0	0	0
5	Prevalence	71	Australia	1	Male	13	40 to 44	681	Caries of deciduous teeth	2	Percent	2019	0	0	0
5	Prevalence	71	Australia	2	Female	13	40 to 44	681	Caries of deciduous teeth	2	Percent	2019	0	0	0
5	Prevalence	71	Australia	1	Male	14	45 to 49	681	Caries of deciduous teeth	2	Percent	2019	0	0	0
5	Prevalence	71	Australia	2	Female	14	45 to 49	681	Caries of deciduous teeth	2	Percent	2019	0	0	0
5	Prevalence	71	Australia	1	Male	15	50 to 54	681	Caries of deciduous teeth	2	Percent	2019	0	0	0
5	Prevalence	71	Australia	2	Female	15	50 to 54	681	Caries of deciduous teeth	2	Percent	2019	0	0	0
5	Prevalence	71	Australia	1	Male	16	55 to 59	681	Caries of deciduous teeth	2	Percent	2019	0	0	0
5	Prevalence	71	Australia	2	Female	16	55 to 59	681	Caries of deciduous teeth	2	Percent	2019	0	0	0
5	Prevalence	71	Australia	1	Male	17	60 to 64	681	Caries of deciduous teeth	2	Percent	2019	0	0	0
5	Prevalence	71	Australia	2	Female	17	60 to 64	681	Caries of deciduous teeth	2	Percent	2019	0	0	0
5	Prevalence	71	Australia	1	Male	18	65 to 69	681	Caries of deciduous teeth	2	Percent	2019	0	0	0
5	Prevalence	71	Australia	2	Female	18	65 to 69	681	Caries of deciduous teeth	2	Percent	2019	0	0	0
5	Prevalence	71	Australia	1	Male	19	70 to 74	681	Caries of deciduous teeth	2	Percent	2019	0	0	0
5	Prevalence	71	Australia	2	Female	19	70 to 74	681	Caries of deciduous teeth	2	Percent	2019	0	0	0
5	Prevalence	71	Australia	1	Male	20	75 to 79	681	Caries of deciduous teeth	2	Percent	2019	0	0	0
5	Prevalence	71	Australia	2	Female	20	75 to 79	681	Caries of deciduous teeth	2	Percent	2019	0	0	0
5	Prevalence	71	Australia	1	Male	30	80 to 84	681	Caries of deciduous teeth	2	Percent	2019	0	0	0
5	Prevalence	71	Australia	2	Female	30	80 to 84	681	Caries of deciduous teeth	2	Percent	2019	0	0	0
5	Prevalence	71	Australia	1	Male	31	85 to 89	681	Caries of deciduous teeth	2	Percent	2019	0	0	0
5	Prevalence	71	Australia	2	Female	31	85 to 89	681	Caries of deciduous teeth	2	Percent	2019	0	0	0
5	Prevalence	71	Australia	1	Male	32	90 to 94	681	Caries of deciduous teeth	2	Percent	2019	0	0	0
5	Prevalence	71	Australia	2	Female	32	90 to 94	681	Caries of deciduous teeth	2	Percent	2019	0	0	0
5	Prevalence	71	Australia	1	Male	235	95 plus	681	Caries of deciduous teeth	2	Percent	2019	0	0	0
5	Prevalence	71	Australia	2	Female	235	95 plus	681	Caries of deciduous teeth	2	Percent	2019	0	0	0
5	Prevalence	71	Australia	1	Male	5	1 to 4	682	Caries of permanent teeth	2	Percent	2019	0	0	0
5	Prevalence	71	Australia	2	Female	5	1 to 4	682	Caries of permanent teeth	2	Percent	2019	0	0	0
5	Prevalence	71	Australia	1	Male	6	5 to 9	682	Caries of permanent teeth	2	Percent	2019	0.088414	0.151608	0.0420135
5	Prevalence	71	Australia	2	Female	6	5 to 9	682	Caries of permanent teeth	2	Percent	2019	0.0912325	0.154945	0.0454252
5	Prevalence	71	Australia	1	Male	7	10 to 14	682	Caries of permanent teeth	2	Percent	2019	0.282482	0.417005	0.169576
5	Prevalence	71	Australia	2	Female	7	10 to 14	682	Caries of permanent teeth	2	Percent	2019	0.272111	0.401169	0.166163
5	Prevalence	71	Australia	1	Male	8	15 to 19	682	Caries of permanent teeth	2	Percent	2019	0.314866	0.43937	0.210322
5	Prevalence	71	Australia	2	Female	8	15 to 19	682	Caries of permanent teeth	2	Percent	2019	0.297725	0.421848	0.1926
5	Prevalence	71	Australia	1	Male	9	20 to 24	682	Caries of permanent teeth	2	Percent	2019	0.38358	0.506088	0.298529
5	Prevalence	71	Australia	2	Female	9	20 to 24	682	Caries of permanent teeth	2	Percent	2019	0.359799	0.480928	0.272857
5	Prevalence	71	Australia	1	Male	10	25 to 29	682	Caries of permanent teeth	2	Percent	2019	0.390445	0.521205	0.289466
5	Prevalence	71	Australia	2	Female	10	25 to 29	682	Caries of permanent teeth	2	Percent	2019	0.372303	0.506779	0.272962
5	Prevalence	71	Australia	1	Male	11	30 to 34	682	Caries of permanent teeth	2	Percent	2019	0.378123	0.52936	0.2722
5	Prevalence	71	Australia	2	Female	11	30 to 34	682	Caries of permanent teeth	2	Percent	2019	0.365459	0.514903	0.257019
5	Prevalence	71	Australia	1	Male	12	35 to 39	682	Caries of permanent teeth	2	Percent	2019	0.380377	0.520595	0.265075
5	Prevalence	71	Australia	2	Female	12	35 to 39	682	Caries of permanent teeth	2	Percent	2019	0.367643	0.501618	0.253487
5	Prevalence	71	Australia	1	Male	13	40 to 44	682	Caries of permanent teeth	2	Percent	2019	0.353132	0.484443	0.244943
5	Prevalence	71	Australia	2	Female	13	40 to 44	682	Caries of permanent teeth	2	Percent	2019	0.338488	0.474952	0.231661
5	Prevalence	71	Australia	1	Male	14	45 to 49	682	Caries of permanent teeth	2	Percent	2019	0.323456	0.453716	0.221728
5	Prevalence	71	Australia	2	Female	14	45 to 49	682	Caries of permanent teeth	2	Percent	2019	0.311945	0.4458	0.2202
5	Prevalence	71	Australia	1	Male	15	50 to 54	682	Caries of permanent teeth	2	Percent	2019	0.314593	0.451652	0.20543
5	Prevalence	71	Australia	2	Female	15	50 to 54	682	Caries of permanent teeth	2	Percent	2019	0.30754	0.441089	0.202073
5	Prevalence	71	Australia	1	Male	16	55 to 59	682	Caries of permanent teeth	2	Percent	2019	0.303803	0.462284	0.184178
5	Prevalence	71	Australia	2	Female	16	55 to 59	682	Caries of permanent teeth	2	Percent	2019	0.303908	0.467364	0.187083
5	Prevalence	71	Australia	1	Male	17	60 to 64	682	Caries of permanent teeth	2	Percent	2019	0.294272	0.460233	0.172535
5	Prevalence	71	Australia	2	Female	17	60 to 64	682	Caries of permanent teeth	2	Percent	2019	0.29973	0.47166	0.179755
5	Prevalence	71	Australia	1	Male	18	65 to 69	682	Caries of permanent teeth	2	Percent	2019	0.282849	0.405227	0.186353
5	Prevalence	71	Australia	2	Female	18	65 to 69	682	Caries of permanent teeth	2	Percent	2019	0.289676	0.408191	0.189235
5	Prevalence	71	Australia	1	Male	19	70 to 74	682	Caries of permanent teeth	2	Percent	2019	0.279788	0.410604	0.182038
5	Prevalence	71	Australia	2	Female	19	70 to 74	682	Caries of permanent teeth	2	Percent	2019	0.286813	0.408669	0.181382
5	Prevalence	71	Australia	1	Male	20	75 to 79	682	Caries of permanent teeth	2	Percent	2019	0.272545	0.378205	0.184357
5	Prevalence	71	Australia	2	Female	20	75 to 79	682	Caries of permanent teeth	2	Percent	2019	0.280121	0.38222	0.193267

## Sheet: 2019_Incidence
measure_id	measure_name	location_id	location_name	sex_id	sex_name	age_id	age_name	cause_id	cause_name	metric_id	metric_name	year	val	upper	lower
6	Incidence	71	Australia	1	Male	5	1 to 4	681	Caries of deciduous teeth	2	Percent	2019	0.0777781	0.117129	0.0416773
6	Incidence	71	Australia	2	Female	5	1 to 4	681	Caries of deciduous teeth	2	Percent	2019	0.0828581	0.12444	0.0429745
6	Incidence	71	Australia	1	Male	6	5 to 9	681	Caries of deciduous teeth	2	Percent	2019	0.143243	0.211625	0.0624371
6	Incidence	71	Australia	2	Female	6	5 to 9	681	Caries of deciduous teeth	2	Percent	2019	0.148807	0.21783	0.0708795
6	Incidence	71	Australia	1	Male	7	10 to 14	681	Caries of deciduous teeth	2	Percent	2019	0.0276664	0.0704987	0.00303564
6	Incidence	71	Australia	2	Female	7	10 to 14	681	Caries of deciduous teeth	2	Percent	2019	0.0277732	0.0711718	0.00270025
6	Incidence	71	Australia	1	Male	8	15 to 19	681	Caries of deciduous teeth	2	Percent	2019	0	0	0
6	Incidence	71	Australia	2	Female	8	15 to 19	681	Caries of deciduous teeth	2	Percent	2019	0	0	0
6	Incidence	71	Australia	1	Male	9	20 to 24	681	Caries of deciduous teeth	2	Percent	2019	0	0	0
6	Incidence	71	Australia	2	Female	9	20 to 24	681	Caries of deciduous teeth	2	Percent	2019	0	0	0
6	Incidence	71	Australia	1	Male	10	25 to 29	681	Caries of deciduous teeth	2	Percent	2019	0	0	0
6	Incidence	71	Australia	2	Female	10	25 to 29	681	Caries of deciduous teeth	2	Percent	2019	0	0	0
6	Incidence	71	Australia	1	Male	11	30 to 34	681	Caries of deciduous teeth	2	Percent	2019	0	0	0
6	Incidence	71	Australia	2	Female	11	30 to 34	681	Caries of deciduous teeth	2	Percent	2019	0	0	0
6	Incidence	71	Australia	1	Male	12	35 to 39	681	Caries of deciduous teeth	2	Percent	2019	0	0	0
6	Incidence	71	Australia	2	Female	12	35 to 39	681	Caries of deciduous teeth	2	Percent	2019	0	0	0
6	Incidence	71	Australia	1	Male	13	40 to 44	681	Caries of deciduous teeth	2	Percent	2019	0	0	0
6	Incidence	71	Australia	2	Female	13	40 to 44	681	Caries of deciduous teeth	2	Percent	2019	0	0	0
6	Incidence	71	Australia	1	Male	14	45 to 49	681	Caries of deciduous teeth	2	Percent	2019	0	0	0
6	Incidence	71	Australia	2	Female	14	45 to 49	681	Caries of deciduous teeth	2	Percent	2019	0	0	0
6	Incidence	71	Australia	1	Male	15	50 to 54	681	Caries of deciduous teeth	2	Percent	2019	0	0	0
6	Incidence	71	Australia	2	Female	15	50 to 54	681	Caries of deciduous teeth	2	Percent	2019	0	0	0
6	Incidence	71	Australia	1	Male	16	55 to 59	681	Caries of deciduous teeth	2	Percent	2019	0	0	0
6	Incidence	71	Australia	2	Female	16	55 to 59	681	Caries of deciduous teeth	2	Percent	2019	0	0	0
6	Incidence	71	Australia	1	Male	17	60 to 64	681	Caries of deciduous teeth	2	Percent	2019	0	0	0
6	Incidence	71	Australia	2	Female	17	60 to 64	681	Caries of deciduous teeth	2	Percent	2019	0	0	0
6	Incidence	71	Australia	1	Male	18	65 to 69	681	Caries of deciduous teeth	2	Percent	2019	0	0	0
6	Incidence	71	Australia	2	Female	18	65 to 69	681	Caries of deciduous teeth	2	Percent	2019	0	0	0
6	Incidence	71	Australia	1	Male	19	70 to 74	681	Caries of deciduous teeth	2	Percent	2019	0	0	0
6	Incidence	71	Australia	2	Female	19	70 to 74	681	Caries of deciduous teeth	2	Percent	2019	0	0	0
6	Incidence	71	Australia	1	Male	20	75 to 79	681	Caries of deciduous teeth	2	Percent	2019	0	0	0
6	Incidence	71	Australia	2	Female	20	75 to 79	681	Caries of deciduous teeth	2	Percent	2019	0	0	0
6	Incidence	71	Australia	1	Male	30	80 to 84	681	Caries of deciduous teeth	2	Percent	2019	0	0	0
6	Incidence	71	Australia	2	Female	30	80 to 84	681	Caries of deciduous teeth	2	Percent	2019	0	0	0
6	Incidence	71	Australia	1	Male	31	85 to 89	681	Caries of deciduous teeth	2	Percent	2019	0	0	0
6	Incidence	71	Australia	2	Female	31	85 to 89	681	Caries of deciduous teeth	2	Percent	2019	0	0	0
6	Incidence	71	Australia	1	Male	32	90 to 94	681	Caries of deciduous teeth	2	Percent	2019	0	0	0
6	Incidence	71	Australia	2	Female	32	90 to 94	681	Caries of deciduous teeth	2	Percent	2019	0	0	0
6	Incidence	71	Australia	1	Male	235	95 plus	681	Caries of deciduous teeth	2	Percent	2019	0	0	0
6	Incidence	71	Australia	2	Female	235	95 plus	681	Caries of deciduous teeth	2	Percent	2019	0	0	0
6	Incidence	71	Australia	1	Male	5	1 to 4	682	Caries of permanent teeth	2	Percent	2019	0	0	0
6	Incidence	71	Australia	2	Female	5	1 to 4	682	Caries of permanent teeth	2	Percent	2019	0	0	0
6	Incidence	71	Australia	1	Male	6	5 to 9	682	Caries of permanent teeth	2	Percent	2019	0.0268174	0.0469128	0.0107638
6	Incidence	71	Australia	2	Female	6	5 to 9	682	Caries of permanent teeth	2	Percent	2019	0.0287614	0.0502007	0.0118363
6	Incidence	71	Australia	1	Male	7	10 to 14	682	Caries of permanent teeth	2	Percent	2019	0.0837822	0.121621	0.0477971
6	Incidence	71	Australia	2	Female	7	10 to 14	682	Caries of permanent teeth	2	Percent	2019	0.0853855	0.123323	0.0500386
6	Incidence	71	Australia	1	Male	8	15 to 19	682	Caries of permanent teeth	2	Percent	2019	0.10386	0.138842	0.0715095
6	Incidence	71	Australia	2	Female	8	15 to 19	682	Caries of permanent teeth	2	Percent	2019	0.0966382	0.129168	0.0673567
6	Incidence	71	Australia	1	Male	9	20 to 24	682	Caries of permanent teeth	2	Percent	2019	0.121061	0.150198	0.0916334
6	Incidence	71	Australia	2	Female	9	20 to 24	682	Caries of permanent teeth	2	Percent	2019	0.104885	0.12956	0.0802811
6	Incidence	71	Australia	1	Male	10	25 to 29	682	Caries of permanent teeth	2	Percent	2019	0.114929	0.142741	0.0856903
6	Incidence	71	Australia	2	Female	10	25 to 29	682	Caries of permanent teeth	2	Percent	2019	0.0962586	0.12017	0.0728482
6	Incidence	71	Australia	1	Male	11	30 to 34	682	Caries of permanent teeth	2	Percent	2019	0.106736	0.138691	0.0800593
6	Incidence	71	Australia	2	Female	11	30 to 34	682	Caries of permanent teeth	2	Percent	2019	0.0898376	0.11582	0.0678973
6	Incidence	71	Australia	1	Male	12	35 to 39	682	Caries of permanent teeth	2	Percent	2019	0.0997168	0.130742	0.0737943
6	Incidence	71	Australia	2	Female	12	35 to 39	682	Caries of permanent teeth	2	Percent	2019	0.0873804	0.11406	0.0620969
6	Incidence	71	Australia	1	Male	13	40 to 44	682	Caries of permanent teeth	2	Percent	2019	0.0991107	0.129558	0.0698347
6	Incidence	71	Australia	2	Female	13	40 to 44	682	Caries of permanent teeth	2	Percent	2019	0.0915823	0.116923	0.0648416
6	Incidence	71	Australia	1	Male	14	45 to 49	682	Caries of permanent teeth	2	Percent	2019	0.0985379	0.126837	0.0699655
6	Incidence	71	Australia	2	Female	14	45 to 49	682	Caries of permanent teeth	2	Percent	2019	0.0945661	0.122165	0.0674567
6	Incidence	71	Australia	1	Male	15	50 to 54	682	Caries of permanent teeth	2	Percent	2019	0.0916946	0.121118	0.0657568
6	Incidence	71	Australia	2	Female	15	50 to 54	682	Caries of permanent teeth	2	Percent	2019	0.091015	0.120363	0.0643614
6	Incidence	71	Australia	1	Male	16	55 to 59	682	Caries of permanent teeth	2	Percent	2019	0.0835157	0.109094	0.0608113
6	Incidence	71	Australia	2	Female	16	55 to 59	682	Caries of permanent teeth	2	Percent	2019	0.0851145	0.113961	0.0599024
6	Incidence	71	Australia	1	Male	17	60 to 64	682	Caries of permanent teeth	2	Percent	2019	0.0756897	0.102433	0.0547677
6	Incidence	71	Australia	2	Female	17	60 to 64	682	Caries of permanent teeth	2	Percent	2019	0.0796245	0.109165	0.056861
6	Incidence	71	Australia	1	Male	18	65 to 69	682	Caries of permanent teeth	2	Percent	2019	0.0660575	0.0882295	0.0502687
6	Incidence	71	Australia	2	Female	18	65 to 69	682	Caries of permanent teeth	2	Percent	2019	0.0713404	0.0955828	0.0532919
6	Incidence	71	Australia	1	Male	19	70 to 74	682	Caries of permanent teeth	2	Percent	2019	0.05743	0.0770895	0.0410446
6	Incidence	71	Australia	2	Female	19	70 to 74	682	Caries of permanent teeth	2	Percent	2019	0.0628266	0.0841113	0.0446539
6	Incidence	71	Australia	1	Male	20	75 to 79	682	Caries of permanent teeth	2	Percent	2019	0.0510771	0.0666951	0.0365158
6	Incidence	71	Australia	2	Female	20	75 to 79	682	Caries of permanent teeth	2	Percent	2019	0.056041	0.0751818	0.0394755
6	Incidence	71	Australia	1	Male	30	80 to 84	682	Caries of permanent teeth	2	Percent	2019	0.0435264	0.0568673	0.0301837
6	Incidence	71	Australia	2	Female	30	80 to 84	682	Caries of permanent teeth	2	Percent	2019	0.0472414	0.0628135	0.0325045
6	Incidence	71	Australia	1	Male	31	85 to 89	682	Caries of permanent teeth	2	Percent	2019	0.0377817	0.0515071	0.0254081
6	Incidence	71	Australia	2	Female	31	85 to 89	682	Caries of permanent teeth	2	Percent	2019	0.0406623	0.0562263	0.0272399
6	Incidence	71	Australia	1	Male	32	90 to 94	682	Caries of permanent teeth	2	Percent	2019	0.0318944	0.0447537	0.0197014
6	Incidence	71	Australia	2	Female	32	90 to 94	682	Caries of permanent teeth	2	Percent	2019	0.0338903	0.0471778	0.0206457
6	Incidence	71	Australia	1	Male	235	95 plus	682	Caries of permanent teeth	2	Percent	2019	0.0258468	0.0390946	0.0143858
6	Incidence	71	Australia	2	Female	235	95 plus	682	Caries of permanent teeth	2	Percent	2019	0.0270902	0.0408142	0.0147198
6	Incidence	71	Australia	1	Male	5	1 to 4	684	Edentulism	2	Percent	2019	0	0	0
6	Incidence	71	Australia	2	Female	5	1 to 4	684	Edentulism	2	Percent	2019	0	0	0
6	Incidence	71	Australia	1	Male	6	5 to 9	684	Edentulism	2	Percent	2019	0	0	0
6	Incidence	71	Australia	2	Female	6	5 to 9	684	Edentulism	2	Percent	2019	0	0	0
6	Incidence	71	Australia	1	Male	7	10 to 14	684	Edentulism	2	Percent	2019	0	0	0
6	Incidence	71	Australia	2	Female	7	10 to 14	684	Edentulism	2	Percent	2019	0	0	0
6	Incidence	71	Australia	1	Male	8	15 to 19	684	Edentulism	2	Percent	2019	0	0	0
6	Incidence	71	Australia	2	Female	8	15 to 19	684	Edentulism	2	Percent	2019	0	0	0
6	Incidence	71	Australia	1	Male	9	20 to 24	684	Edentulism	2	Percent	2019	0.000170386	0.000313367	7.52449e-05
6	Incidence	71	Australia	2	Female	9	20 to 24	684	Edentulism	2	Percent	2019	0.000230327	0.000408562	0.000106497
6	Incidence	71	Australia	1	Male	10	25 to 29	684	Edentulism	2	Percent	2019	0.000290403	0.000574173	0.00012516
6	Incidence	71	Australia	2	Female	10	25 to 29	684	Edentulism	2	Percent	2019	0.000386719	0.000692885	0.000190911
6	Incidence	71	Australia	1	Male	11	30 to 34	684	Edentulism	2	Percent	2019	0.000334006	0.000630607	0.000136994
6	Incidence	71	Australia	2	Female	11	30 to 34	684	Edentulism	2	Percent	2019	0.00041634	0.000721755	0.000182499
6	Incidence	71	Australia	1	Male	12	35 to 39	684	Edentulism	2	Percent	2019	0.000355088	0.000628904	0.000132852
6	Incidence	71	Australia	2	Female	12	35 to 39	684	Edentulism	2	Percent	2019	0.000396111	0.000692116	0.000153734
6	Incidence	71	Australia	1	Male	13	40 to 44	684	Edentulism	2	Percent	2019	0.000523505	0.000938116	0.000236348
6	Incidence	71	Australia	2	Female	13	40 to 44	684	Edentulism	2	Percent	2019	0.000557324	0.00104692	0.00025459
6	Incidence	71	Australia	1	Male	14	45 to 49	684	Edentulism	2	Percent	2019	0.000922915	0.00163287	0.000394451
6	Incidence	71	Australia	2	Female	14	45 to 49	684	Edentulism	2	Percent	2019	0.00109919	0.00194473	0.000449012
6	Incidence	71	Australia	1	Male	15	50 to 54	684	Edentulism	2	Percent	2019	0.00162368	0.00279536	0.000811499
6	Incidence	71	Australia	2	Female	15	50 to 54	684	Edentulism	2	Percent	2019	0.00235368	0.00395835	0.00113869
6	Incidence	71	Australia	1	Male	16	55 to 59	684	Edentulism	2	Percent	2019	0.00263592	0.00434263	0.00140859
6	Incidence	71	Australia	2	Female	16	55 to 59	684	Edentulism	2	Percent	2019	0.00412859	0.00651335	0.00229173
6	Incidence	71	Australia	1	Male	17	60 to 64	684	Edentulism	2	Percent	2019	0.00359383	0.00576733	0.00185065
6	Incidence	71	Australia	2	Female	17	60 to 64	684	Edentulism	2	Percent	2019	0.00541083	0.00828273	0.00284005
6	Incidence	71	Australia	1	Male	18	65 to 69	684	Edentulism	2	Percent	2019	0.0035915	0.00595562	0.00205159
6	Incidence	71	Australia	2	Female	18	65 to 69	684	Edentulism	2	Percent	2019	0.00506876	0.00779404	0.00305012
6	Incidence	71	Australia	1	Male	19	70 to 74	684	Edentulism	2	Percent	2019	0.00300072	0.0052503	0.00143259
6	Incidence	71	Australia	2	Female	19	70 to 74	684	Edentulism	2	Percent	2019	0.00390178	0.00633123	0.00200361
6	Incidence	71	Australia	1	Male	20	75 to 79	684	Edentulism	2	Percent	2019	0.00224905	0.00409922	0.00119303
6	Incidence	71	Australia	2	Female	20	75 to 79	684	Edentulism	2	Percent	2019	0.00264309	0.00433535	0.00138989
6	Incidence	71	Australia	1	Male	30	80 to 84	684	Edentulism	2	Percent	2019	0.00156547	0.00281279	0.000860464
6	Incidence	71	Australia	2	Female	30	80 to 84	684	Edentulism	2	Percent	2019	0.00162336	0.00294909	0.00084571
6	Incidence	71	Australia	1	Male	31	85 to 89	684	Edentulism	2	Percent	2019	0.00127249	0.00219642	0.000643656
6	Incidence	71	Australia	2	Female	31	85 to 89	684	Edentulism	2	Percent	2019	0.00116195	0.00207178	0.000596909
6	Incidence	71	Australia	1	Male	32	90 to 94	684	Edentulism	2	Percent	2019	0.00125097	0.00218199	0.000601669
6	Incidence	71	Australia	2	Female	32	90 to 94	684	Edentulism	2	Percent	2019	0.00105183	0.00192655	0.000485583
6	Incidence	71	Australia	1	Male	235	95 plus	684	Edentulism	2	Percent	2019	0.00131408	0.00260873	0.000522577
6	Incidence	71	Australia	2	Female	235	95 plus	684	Edentulism	2	Percent	2019	0.00106614	0.00209115	0.00042185
